# Supplementary material for: PARP14 is regulated by the PARP9/DTX3L complex and promotes interferon γ-induced ADP-ribosylation
Source: EMBO J. 2024 Jun 4;43(14):6. doi: 10.1038/s44318-024-00125-1 (PMC11251048; doi:10.1038/s44318-024-00125-1)
Supplement: Supplementary file 2 — Source data Fig. 1 [file 44318_2024_125_MOESM2_ESM.zip]

Archive with 17 entries (13 files):
- Figure 1 - Source Data/
- Figure 1 - Source Data/1A/
- Figure 1 - Source Data/1A/SOURCE DATA 1A A549 C eAf1521-568 monoADPrHCA354-488 A488.tif
- Figure 1 - Source Data/1A/SOURCE DATA 1A A549 C eAf1521-568 monoADPrHCA354-488 A568.tif
- Figure 1 - Source Data/1A/SOURCE DATA 1A A549 C eAf1521-568 monoADPrHCA354-488 DAPI.tif
- Figure 1 - Source Data/1A/SOURCE DATA 1A A549 IFN eAf1521-568 monoADPrHCA354-488 A488.tif
- Figure 1 - Source Data/1A/SOURCE DATA 1A A549 IFN eAf1521-568 monoADPrHCA354-488 A568.tif
- Figure 1 - Source Data/1A/SOURCE DATA 1A A549 IFN eAf1521-568 monoADPrHCA354-488 DAPI.tif
- Figure 1 - Source Data/1B/
- Figure 1 - Source Data/1B/SOURCE DATA 1B A549 C eAf1521-568 monoADPrHCA355-488 A488.tif
- Figure 1 - Source Data/1B/SOURCE DATA 1B A549 C eAf1521-568 monoADPrHCA355-488 A568.tif
- Figure 1 - Source Data/1B/SOURCE DATA 1B A549 C eAf1521-568 monoADPrHCA355-488 DAPI.tif
- Figure 1 - Source Data/1B/SOURCE DATA 1B A549 IFN eAf1521-568 monoADPrHCA355-488 A488.tif
- Figure 1 - Source Data/1B/SOURCE DATA 1B A549 IFN eAf1521-568 monoADPrHCA355-488 A568 DAPI.tif
- Figure 1 - Source Data/1B/SOURCE DATA 1B A549 IFN eAf1521-568 monoADPrHCA355-488 A568.tif
- Figure 1 - Source Data/1D/
- Figure 1 - Source Data/1D/1D - hydroxylamine image quantification.xlsx
