# Supplementary material for: PARP14 is regulated by the PARP9/DTX3L complex and promotes interferon γ-induced ADP-ribosylation
Source: EMBO J. 2024 Jun 4;43(14):6. doi: 10.1038/s44318-024-00125-1 (PMC11251048; doi:10.1038/s44318-024-00125-1)
Supplement: Supplementary file 2 — Source data Fig. 1 [file 44318_2024_125_MOESM2_ESM.zip › Figure 1 - Source Data/1D/1D - hydroxylamine image quantification.xlsx]

## Sheet: Planilha1
	Figure 1D
	Nuclear ADP-ribose dots - fluorescence intensity (%)
	Control			Hydroxylamine
	-	IFN	H2O2	-	IFN	H2O2
	15.2852	13.76	100	9.28646	9.19209	91.2824
	9.0543	11.31	100	5.89914	7.22088	103.692
	7.9882	8.066	100	6.61756	7.60979	96.2218
	Cytoplasmic ADP-ribose dots - fluorescence intensity (%)
	Control		Hydroxylamine
	-	IFN	-	IFN
	56.8052	100	6.82573	7.91707
	30.007	100	2.26034	2.14809
	40.421	100	7.44275	5.03178
