# Supplementary material for: PARP14 is regulated by the PARP9/DTX3L complex and promotes interferon γ-induced ADP-ribosylation
Source: EMBO J. 2024 Jun 4;43(14):6. doi: 10.1038/s44318-024-00125-1 (PMC11251048; doi:10.1038/s44318-024-00125-1)
Supplement: Supplementary file 3 — Source data Fig. 2 [file 44318_2024_125_MOESM3_ESM.zip]

Archive with 5 entries (2 files):
- Figure 2 - Source Data/
- Figure 2 - Source Data/2B/
- Figure 2 - Source Data/2B/2B - SD - siPARPs image quantification.xlsx
- Figure 2 - Source Data/2D/
- Figure 2 - Source Data/2D/2D - SD - PARP14i image quantification.xlsx
