# Supplementary material for: PARP14 is regulated by the PARP9/DTX3L complex and promotes interferon γ-induced ADP-ribosylation
Source: EMBO J. 2024 Jun 4;43(14):6. doi: 10.1038/s44318-024-00125-1 (PMC11251048; doi:10.1038/s44318-024-00125-1)
Supplement: Supplementary file 3 — Source data Fig. 2 [file 44318_2024_125_MOESM3_ESM.zip › Figure 2 - Source Data/2B/2B - SD - siPARPs image quantification.xlsx]

## Sheet: Planilha1
	Figure 2B
	Control										IFNγ
	siNT	siPARP7	siPARP8	siPARP9	siPARP10	siPARP11	siPARP12	siPARP13	siPARP14	siDTX3L	siNT	siPARP7	siPARP8	siPARP9	siPARP10	siPARP11	siPARP12	siPARP13	siPARP14	siDTX3L
	21.3952	25.2827	23.9732	25.44	23.7626	30.1367	32.8257	24.045	6.01561	22.3266	92.7177	116.402	125.996	84.8951	105.241		83.277	97.9353	18.7987	37.7031
	19.9693	21.9946	25.907	22.0324	23.6088	32.7296	27.3226	27.9502	6.71271	24.3541	107.282	137.757	100.277	71.6175	73.3881	90.4848	93.1769	94.5037	20.2201	38.3274
	42.2943	69.4128	31.8138	26.2995	23.995	42.3269	35.0219	43.8842	11.5244	25.6536	114.13	92.3437	59.4368	51.9087	66.5501	53.7557	61.4818	79.1876	24.737	58.0517
	41.2359	47.1824	19.238	14.1851	19.5594	21.2872	26.967	41.0337	13.6234	31.6696	85.8704	109.661	58.4157	52.8687	59.7804	60.4098	74.9636	86.0469	34.1722	54.3031
	45.9693	32.7723	37.2717	21.3225	24.6063	33.4098	31.2839	40.3353	26.3534	33.0822	108.7	87.9509	56.6093	49.4393	67.2895	66.8195	70.2729	71.5154	23.5602	47.4796
	66.0875	29.7205	32.9496	22.4731	29.8817		23.7042		27.0825	31.7871	81.7855	104.444	55.6369	50.3537	60.8419	49.7256	71.3976	81.9536	32.5466	47.8146
	10.1591	69.0849	43.8261	60.2232	66.8822	63.4847	31.7608	6.1589	5.89781	12.5448	99.236	103.003	106.571	75.2414	160.14	116.917	136.621	110.995	41.8379	66.1397
	7.73974	39.0129	29.2258	30.5061	43.7831	33.3706	31.177	12.9883	5.5225	13.6478	100.764	181.444	161.635		150.307	82.4733	108.824	119.769	23.3271	26.6541
	30.6155	45.1059	67.6218	63.5808	53.4221	31.8863	18.0096	15.9806	1.04555	34.3559	95.3686	152.183	139.701	72.3806	173.115	148.999	75.3425	115.354	28.2909	57.2285
	25.0293	46.3233	39.4391	58.6103	57.0347	25.0461	18.1421	32.9179	7.40275	41.6599	104.631	153.104	92.802	57.8256	135.187	159.365	123.197	112.068	29.6341	50.2027
