# Supplementary material for: PARP14 is regulated by the PARP9/DTX3L complex and promotes interferon γ-induced ADP-ribosylation
Source: EMBO J. 2024 Jun 4;43(14):6. doi: 10.1038/s44318-024-00125-1 (PMC11251048; doi:10.1038/s44318-024-00125-1)
Supplement: Supplementary file 3 — Source data Fig. 2 [file 44318_2024_125_MOESM3_ESM.zip › Figure 2 - Source Data/2D/2D - SD - PARP14i image quantification.xlsx]

## Sheet: Planilha1
	Figure 2D
	Control			PARP14i
	NT	IFNγ	Poly(I:C)	NT	IFNγ	Poly(I:C)
	18.8549	101.276	26.397	13.6827	12.4241	13.9467
	16.8065	98.7236	26.0841	14.4742	14.8698	14.4282
	9.35949	87.5201	37.3344	7.13097	6.43398	15.6308
	22.0644	112.48	31.1367	12.5089	6.62499	12.6016
	29.9059	104.757	43.7409	7.27887	12.8593	7.71371
		95.2435	45.3211		15.2272	9.7231
