# Supplementary material for: PARP14 is regulated by the PARP9/DTX3L complex and promotes interferon γ-induced ADP-ribosylation
Source: EMBO J. 2024 Jun 4;43(14):6. doi: 10.1038/s44318-024-00125-1 (PMC11251048; doi:10.1038/s44318-024-00125-1)
Supplement: Supplementary file 4 — Source data Fig. 3 [file 44318_2024_125_MOESM4_ESM.zip]

Archive with 37 entries (31 files):
- Figure 3 - Source Data/
- Figure 3 - Source Data/3A/
- Figure 3 - Source Data/3A/C - PARP14 x ADPr - ADPr.tif
- Figure 3 - Source Data/3A/C - PARP14 x ADPr - DAPI.tif
- Figure 3 - Source Data/3A/C - PARP14 x ADPr - merge.tif
- Figure 3 - Source Data/3A/C - PARP14 x ADPr - PARP14.tif
- Figure 3 - Source Data/3A/IFN - PARP14 x ADPr - ADPr.tif
- Figure 3 - Source Data/3A/IFN - PARP14 x ADPr - DAPI.tif
- Figure 3 - Source Data/3A/IFN - PARP14 x ADPr - merge.tif
- Figure 3 - Source Data/3A/IFN - PARP14 x ADPr - PARP14.tif
- Figure 3 - Source Data/3B/
- Figure 3 - Source Data/3B/SOURCE DATA 3B A549 C ADPr-A568 PARP9-A488 A488.tif
- Figure 3 - Source Data/3B/SOURCE DATA 3B A549 C ADPr-A568 PARP9-A488 A568.tif
- Figure 3 - Source Data/3B/SOURCE DATA 3B A549 C ADPr-A568 PARP9-A488 DAPI.tif
- Figure 3 - Source Data/3B/SOURCE DATA 3B A549 IFN ADPr-A568 PARP9-A488 A488.tif
- Figure 3 - Source Data/3B/SOURCE DATA 3B A549 IFN ADPr-A568 PARP9-A488 A568 DAPI.tif
- Figure 3 - Source Data/3B/SOURCE DATA 3B A549 IFN ADPr-A568 PARP9-A488 A568.tif
- Figure 3 - Source Data/3C/
- Figure 3 - Source Data/3C/no transfected - ADPr.tif
- Figure 3 - Source Data/3C/no transfected - DAPI.tif
- Figure 3 - Source Data/3C/no transfected - merge.tif
- Figure 3 - Source Data/3C/no transfected - PARP9.tif
- Figure 3 - Source Data/3C/no transfected - YFP.tif
- Figure 3 - Source Data/3C/YFP-ev x PARP9 x ADPr - ADPr.tif
- Figure 3 - Source Data/3C/YFP-ev x PARP9 x ADPr - DAPI.tif
- Figure 3 - Source Data/3C/YFP-ev x PARP9 x ADPr - merge.tif
- Figure 3 - Source Data/3C/YFP-ev x PARP9 x ADPr - PARP9.tif
- Figure 3 - Source Data/3C/YFP-ev x PARP9 x ADPr - YFP.tif
- Figure 3 - Source Data/3C/YFP-PARP14 x PARP9 x ADPr - ADPr.tif
- Figure 3 - Source Data/3C/YFP-PARP14 x PARP9 x ADPr - DAPI.tif
- Figure 3 - Source Data/3C/YFP-PARP14 x PARP9 x ADPr - merge.tif
- Figure 3 - Source Data/3C/YFP-PARP14 x PARP9 x ADPr - PARP9.tif
- Figure 3 - Source Data/3C/YFP-PARP14 x PARP9 x ADPr - YFP-PARP14.tif
- Figure 3 - Source Data/3D/
- Figure 3 - Source Data/3D/3D - SD - western blot.tif
- Figure 3 - Source Data/3E/
- Figure 3 - Source Data/3E/3E - SD - western blot.tif
