# Supplementary material for: PARP14 is regulated by the PARP9/DTX3L complex and promotes interferon γ-induced ADP-ribosylation
Source: EMBO J. 2024 Jun 4;43(14):6. doi: 10.1038/s44318-024-00125-1 (PMC11251048; doi:10.1038/s44318-024-00125-1)
Supplement: Supplementary file 5 — Source data Fig. 4 [file 44318_2024_125_MOESM5_ESM.zip]

Archive with 18 entries (9 files):
- Figure 4 - Source Data/
- Figure 4 - Source Data/4A/
- Figure 4 - Source Data/4A/4A - SD -  western blots siPARPs.tif
- Figure 4 - Source Data/4B/
- Figure 4 - Source Data/4B/4B - SD - western blot PARP14 and tubulin.tif
- Figure 4 - Source Data/4C/
- Figure 4 - Source Data/4C/4C - SD - RT-qPCR PARP14 mRNA increased expression folds log.xlsx
- Figure 4 - Source Data/4D/
- Figure 4 - Source Data/4D/4D - SD -  western blots.tif
- Figure 4 - Source Data/4E/
- Figure 4 - Source Data/4E/SD - 4E -  western blots.tif
- Figure 4 - Source Data/4F/
- Figure 4 - Source Data/4F/4F - SD - western blots.tif
- Figure 4 - Source Data/4G/
- Figure 4 - Source Data/4G/4G - SD - western blot quantif..xlsx
- Figure 4 - Source Data/4G/4G - SD - western blot.tif
- Figure 4 - Source Data/4H/
- Figure 4 - Source Data/4H/4H - SD - western blot.tif
