# Supplementary material for: PARP14 is regulated by the PARP9/DTX3L complex and promotes interferon γ-induced ADP-ribosylation
Source: EMBO J. 2024 Jun 4;43(14):6. doi: 10.1038/s44318-024-00125-1 (PMC11251048; doi:10.1038/s44318-024-00125-1)
Supplement: Supplementary file 5 — Source data Fig. 4 [file 44318_2024_125_MOESM5_ESM.zip › Figure 4 - Source Data/4C/4C - SD - RT-qPCR PARP14 mRNA increased expression folds log.xlsx]

## Sheet: Planilha1
	Figure 4C
	RPE-1 WT			RPE-1 KO DTX3L
	Control	IFNγ	Poly(I:C)	Control	IFNγ	Poly(I:C)
	0	2.78609	5.33592	-0.14837	1.53037	5.53204
	0	1.80604	4.60537	-1.65964	0.834024	3.80137
	0	3.07081	4.94169	-0.75361	2.21379	4.54339
	0	3.74913	3.63395	-0.43779	3.33081	3.90339
	0	3.78376	3.95367	-1.00618	3.09721	2.88204
