# Supplementary material for: PARP14 is regulated by the PARP9/DTX3L complex and promotes interferon γ-induced ADP-ribosylation
Source: EMBO J. 2024 Jun 4;43(14):6. doi: 10.1038/s44318-024-00125-1 (PMC11251048; doi:10.1038/s44318-024-00125-1)
Supplement: Supplementary file 5 — Source data Fig. 4 [file 44318_2024_125_MOESM5_ESM.zip › Figure 4 - Source Data/4G/4G - SD - western blot quantif..xlsx]

## Sheet: Planilha1
		PARP14 (% of protein)
		RPE-1 WT						RPE-1 DTX3L KO						RPE-1 DTX3L KO
		IFNγ (24h) + CHX at indicated times						IFNγ (24h) + CHX at indicated times						IFNγ (24h) + CHX + MG132 at indicated times
	0	100	100	100	100	100	100	100		100		100		100		100		100
	2h	96.04	80.76	77.94	136.89	77.87	69.68	88.28		64.1		56.14		78.46		42.09		56.31
	4h	67.76	80.4	81.08	94.01	87.97	89.81	32.08		48.02		37.14		65.66		60.3		47.37
	8h	76.89	77.53	69.94	77.3	63.86	57.72	28.39		33.68		30.41		73.68		43.49		59.83
		p53 (% of protein)
		RPE-1 WT						RPE-1 DTX3L KO						RPE-1 DTX3L KO
		IFNγ (24h) + CHX at indicated times						IFNγ (24h) + CHX at indicated times						IFNγ (24h) + CHX + MG132 at indicated times
	0	100	100	100	100	100	100	100		100		100		100		100		100
	2h	47.18	40.03	53.56	52.08	38.21	32.17	48.73		38.88		22.91		102.59		93.87		51.9
	4h	50.2	39.48	43.07	42.84	34.41	34.38	54.81		35.62		16.12		108.46		100.3
	8h	50.41	41.53	39.86	42.23	29.8	28.62	25.51		20.06		15.09		119.88		103.73
