# Supplementary material for: PARP14 is regulated by the PARP9/DTX3L complex and promotes interferon γ-induced ADP-ribosylation
Source: EMBO J. 2024 Jun 4;43(14):6. doi: 10.1038/s44318-024-00125-1 (PMC11251048; doi:10.1038/s44318-024-00125-1)
Supplement: Supplementary file 6 — Source data Fig. 5 [file 44318_2024_125_MOESM6_ESM.zip]

Archive with 8 entries (4 files):
- Figure 5 - Source Data/
- Figure 5 - Source Data/5A/
- Figure 5 - Source Data/5A/SOURCE DATA FIG. 5A - western PARP14 and DTX3L.tif
- Figure 5 - Source Data/5A/SOURCE DATA FIG. 5A - western PARP9.tif
- Figure 5 - Source Data/5B/
- Figure 5 - Source Data/5B/SD - 5B - blotting fluorescente.tif
- Figure 5 - Source Data/5C/
- Figure 5 - Source Data/5C/SOURCE DATA FIG. 5C - western PARP14 and DTX3L.tif
